# Supplementary material for: Unequal exchange of labour in the world economy
Source: Nat Commun. 2024 Jul 29;15:6298. doi: 10.1038/s41467-024-49687-y (PMC11286830; doi:10.1038/s41467-024-49687-y)
Supplement: Supplementary file 4 — Supplementary Data 1 [file 41467_2024_49687_MOESM4_ESM.xlsx]

## Sheet: Sheet1
Allocation of products to sectors, based on recommended sectoral aggregation of industry tables (available at https://ntnu.app.box.com/v/EXIOBASEconcordances/file/282982479518).
The ‘Other’ category aggregates the electricity and utilities, construction, and transport sectors.
Agriculture	Mining	Manufacturing	Services	Other
Paddy rice	Anthracite	Products of meat cattle	Sale, maintenance, repair of motor vehicles, motor vehicles parts, motorcycles, motor cycles parts and accessoiries	Electricity by coal
Wheat	Coking Coal	Products of meat pigs	Retail trade services of motor fuel	Electricity by gas
Cereal grains nec	Other Bituminous Coal	Products of meat poultry	Wholesale trade and commission trade services, except of motor vehicles and motorcycles (51)	Electricity by nuclear
Vegetables, fruit, nuts	Sub-Bituminous Coal	Meat products nec	Retail trade services, except of motor vehicles and motorcycles; repair services of personal and household goods (52)	Electricity by hydro
Oil seeds	Patent Fuel	products of Vegetable oils and fats	Hotel and restaurant services (55)	Electricity by wind
Sugar cane, sugar beet	Lignite/Brown Coal	Dairy products	Supporting and auxiliary transport services; travel agency services (63)	Electricity by petroleum and other oil derivatives
Plant-based fibers	BKB/Peat Briquettes	Processed rice	Post and telecommunication services (64)	Electricity by biomass and waste
Crops nec	Peat	Sugar	Financial intermediation services, except insurance and pension funding services (65)	Electricity by solar photovoltaic
Cattle	Crude petroleum and services related to crude oil extraction, excluding surveying	Food products nec	Insurance and pension funding services, except compulsory social security services (66)	Electricity by solar thermal
Pigs	Natural gas and services related to natural gas extraction, excluding surveying	Beverages	Services auxiliary to financial intermediation (67)	Electricity by tide, wave, ocean
Poultry	Natural Gas Liquids	Fish products	Real estate services (70)	Electricity by Geothermal
Meat animals nec	Other Hydrocarbons	Tobacco products (16)	Renting services of machinery and equipment without operator and of personal and household goods (71)	Electricity nec
Animal products nec	Uranium and thorium ores (12)	Textiles (17)	Computer and related services (72)	Transmission services of electricity
Raw milk	Iron ores	Wearing apparel; furs (18)	Research and development services (73)	Distribution and trade services of electricity
Wool, silk-worm cocoons	Copper ores and concentrates	Leather and leather products (19)	Other business services (74)	Coke oven gas
Manure (conventional treatment)	Nickel ores and concentrates	Wood and products of wood and cork (except furniture); articles of straw and plaiting materials (20)	Public administration and defence services; compulsory social security services (75)	Blast Furnace Gas
Manure (biogas treatment)	Aluminium ores and concentrates	Wood material for treatment, Re-processing of secondary wood material into new wood material	Education services (80)	Oxygen Steel Furnace Gas
Products of forestry, logging and related services (02)	Precious metal ores and concentrates	Pulp	Health and social work services (85)	Gas Works Gas
Fish and other fishing products; services incidental of fishing (05)	Lead, zinc and tin ores and concentrates	Secondary paper for treatment, Re-processing of secondary paper into new pulp	Food waste for treatment: incineration	Biogas
	Other non-ferrous metal ores and concentrates	Paper and paper products	Paper waste for treatment: incineration	Distribution services of gaseous fuels through mains
	Stone	Printed matter and recorded media (22)	Plastic waste for treatment: incineration	Steam and hot water supply services
	Sand and clay	Coke Oven Coke	Intert/metal waste for treatment: incineration	Collected and purified water, distribution services of water (41)
	Chemical and fertilizer minerals, salt and other mining and quarrying products n.e.c.	Gas Coke	Textiles waste for treatment: incineration	Construction work (45)
		Coal Tar	Wood waste for treatment: incineration	Secondary construction material for treatment, Re-processing of secondary construction material into aggregates
		Motor Gasoline	Oil/hazardous waste for treatment: incineration	Railway transportation services
		Aviation Gasoline	Food waste for treatment: biogasification and land application	Other land transportation services
		Gasoline Type Jet Fuel	Paper waste for treatment: biogasification and land application	Transportation services via pipelines
		Kerosene Type Jet Fuel	Sewage sludge for treatment: biogasification and land application	Sea and coastal water transportation services
		Kerosene	Food waste for treatment: composting and land application	Inland water transportation services
		Gas/Diesel Oil	Paper and wood waste for treatment: composting and land application	Air transport services (62)
		Heavy Fuel Oil	Food waste for treatment: waste water treatment
		Refinery Gas	Other waste for treatment: waste water treatment
		Liquefied Petroleum Gases (LPG)	Food waste for treatment: landfill
		Refinery Feedstocks	Paper for treatment: landfill
		Ethane	Plastic waste for treatment: landfill
		Naphtha	Inert/metal/hazardous waste for treatment: landfill
		White Spirit & SBP	Textiles waste for treatment: landfill
		Lubricants	Wood waste for treatment: landfill
		Bitumen	Membership organisation services n.e.c. (91)
		Paraffin Waxes	Recreational, cultural and sporting services (92)
		Petroleum Coke	Other services (93)
		Non-specified Petroleum Products	Private households with employed persons (95)
		Nuclear fuel	Extra-territorial organizations and bodies
		Plastics, basic
		Secondary plastic for treatment, Re-processing of secondary plastic into new plastic
		N-fertiliser
		P- and other fertiliser
		Chemicals nec
		Charcoal
		Additives/Blending Components
		Biogasoline
		Biodiesels
		Other Liquid Biofuels
		Rubber and plastic products (25)
		Glass and glass products
		Secondary glass for treatment, Re-processing of secondary glass into new glass
		Ceramic goods
		Bricks, tiles and construction products, in baked clay
		Cement, lime and plaster
		Ash for treatment, Re-processing of ash into clinker
		Other non-metallic mineral products
		Basic iron and steel and of ferro-alloys and first products thereof
		Secondary steel for treatment, Re-processing of secondary steel into new steel
		Precious metals
		Secondary preciuos metals for treatment, Re-processing of secondary preciuos metals into new preciuos metals
		Aluminium and aluminium products
		Secondary aluminium for treatment, Re-processing of secondary aluminium into new aluminium
		Lead, zinc and tin and products thereof
		Secondary lead for treatment, Re-processing of secondary lead into new lead
		Copper products
		Secondary copper for treatment, Re-processing of secondary copper into new copper
		Other non-ferrous metal products
		Secondary other non-ferrous metals for treatment, Re-processing of secondary other non-ferrous metals into new other non-ferrous metals
		Foundry work services
		Fabricated metal products, except machinery and equipment (28)
		Machinery and equipment n.e.c. (29)
		Office machinery and computers (30)
		Electrical machinery and apparatus n.e.c. (31)
		Radio, television and communication equipment and apparatus (32)
		Medical, precision and optical instruments, watches and clocks (33)
		Motor vehicles, trailers and semi-trailers (34)
		Other transport equipment (35)
		Furniture; other manufactured goods n.e.c. (36)
		Secondary raw materials
		Bottles for treatment, Recycling of bottles by direct reuse
